# Supplementary material for: Diagnostic Performances of Different Genome Amplification Assays for the Detection of Swine Vesicular Disease Virus in Relation to Genomic Lineages That Circulated in Italy
Source: Viruses. 2020 Nov 20;12(11):1336. doi: 10.3390/v12111336 (PMC7699968; doi:10.3390/v12111336)
Supplement: Supplementary file 1 [file viruses-12-01336-s001.zip]

Archive with 4 entries (4 files):
- Fig. S1.pdf
- Fig. S2.pdf
- Fig. S3.pdf
- Table S1.pdf
